# Supplementary material for: Prioritizing Patient Selection in Clinical Trials: A Machine Learning Algorithm for Dynamic Prediction of In-Hospital Mortality for ICU Admitted Patients Using Repeated Measurement Data
Source: J Clin Med. 2025 Jan 18;14(2):612. doi: 10.3390/jcm14020612 (PMC11766334; doi:10.3390/jcm14020612)
Supplement: Supplementary file 1 [file jcm-14-00612-s001.zip]

Archive with 1 entries (1 files):
- jcm-3320570-supplementary.pdf
